# Supplementary material for: The Association of Prostate Cancer and Urinary Tract Infections: A New Perspective of Prostate Cancer Pathogenesis
Source: Medicina (Kaunas). 2023 Mar 1;59(3):483. doi: 10.3390/medicina59030483 (PMC10056160; doi:10.3390/medicina59030483)
Supplement: Supplementary file 1 [file medicina-59-00483-s001.zip]

Archive with 1 entries (1 files):
- medicina-2213189-supplementary.pdf
